# Supplementary material for: Proteomic Analysis Provides Insights Into the Therapeutic Effect of GU-BEN-FANG-XIAO Decoction on a Persistent Asthmatic Mouse Model
Source: Front Pharmacol. 2019 May 7;10:441. doi: 10.3389/fphar.2019.00441 (PMC6514195; doi:10.3389/fphar.2019.00441)
Supplement: TABLE S1 — Primer sequences of NDUFA1, NDUFA9, NDUFS7, ATP5F1. [file Data_Sheet_2.ZIP]

Archive with 3 entries (2 files):
- Supplementary material-432211/supplementary Figure 1.pdf
- Supplementary material-432211/supplementary Table 1.pdf
- Supplementary material-432211/
